# Supplementary material for: Identification of key neoculin residues responsible for the binding and activation of the sweet taste receptor
Source: Sci Rep. 2015 Aug 11;5:12947. doi: 10.1038/srep12947 (PMC4542694; doi:10.1038/srep12947)
Supplement: Supplementary Table S1 [file srep12947-s2.xls]

## Sheet: S1A
Table S1 A Chemical shift assignment of NAS at pH 3.0
Number	Residue	HN	N	Ca	Cb
1	Asp	8.98596	122.985	51.5636	39.012
2	Ser	9.15738	116.04	56.5617	62.5729
3	Val	7.48605	117.844	56.9014	33.2832
4	Leu	9.2047	129.646	51.2798	44.9239
5	Leu	8.32053	124.854	50.4545	41.8302
6	Ser	8.40916	113.552	58.5538	61.9231
7	Gly	9.02589	110.084	42.2795	-
8	Gln	8.46761	120.234	52.5999	27.6771
9	Thr	8.19134	116.452	58.8636	69.6021
10	Leu	9.40142	129.498	50.2855	42.3458
11	Tyr	8.32251	124.854	56.5896	36.8072
12	Ala	8.22392	121.091	51.6699	16.0675
13	Gly	9.54614	110.217	42.3255	-
14	His	8.44207	118.955	52.9911	27.5138
15	Ser	8.32988	111.577	55.5513	64.2807
16	Leu	9.09724	122.192	51.0479	41.4658
17	Thr	8.58829	114.385	58.0673	69.2676
18	Ser	8.54709	119.283	54.8299	62.5238
19	Gly	9.01509	116.975	44.756	-
20	Ser	9.13616	122.377	56.2016	60.4414
21	Tyr	8.61515	121.642	55.736	38.6862
22	Thr	8.87179	117.077	58.6424	70.4232
23	Leu	9.34605	128.575	50.956	44.0537
24	Thr	9.40065	122.989	58.9692	69.8004
25	Ile	7.62071	124.026	52.8244	37.6231
26	Gln	8.60088	125.826	52.8008	27.4467
27	Asn	9.10923	119.239	53.89	35.5304
28	Asn	7.61205	114.377	49.8944	-
29	Cys	-	-	58.6705	-
30	Asn	7.76004	118.65	48.4518	37.109
31	Leu	7.94355	129.844	51.0376	40.8012
32	Val	8.75789	124.198	58.238	32.9952
33	Lys	9.13343	126.365	51.5313	34.4317
34	Tyr	9.85733	126.771	54.0451	40.2682
35	Gln	9.02625	119.495	52.1833	28.5422
36	His	9.19845	125.95	53.9473	24.6565
37	Gly	8.72799	103.667	43.0415	-
38	Arg	8.02285	121.338	51.9509	29.2221
39	Gln	9.18398	127.117	54.9212	25.6212
40	Ile	9.1769	123.18	58.0376	37.1061
41	Trp	7.90842	122.206	55.8199	29.5623
42	Ala	6.64147	126.541	48.0439	20.1624
43	Ser	8.25897	112.769	57.0525	58.1397
44	Asp	7.92659	117.386	51.5083	32.7626
45	Thr	7.56194	106.332	57.5799	64.5284
46	Asp	8.14632	117.406	51.0161	35.802
47	Gly	9.16547	111.815	42.8478	-
48	Gln	7.67079	117.089	53.679	25.6941
49	Gly	7.30137	104.038	42.653	-
50	Ser	8.67067	115.07	54.7356	62.7835
51	Gln	8.8333	120.182	53.084	30.3011
52	Cys	-	-	-	-
53	Arg	8.78697	114.655	51.1325	29.95
54	Leu	8.93455	123.948	50.3144	44.0064
55	Thr	9.462	121.728	57.9259	68.9828
56	Leu	7.14305	126.676	49.9866	42.077
57	Arg	8.90131	125.172	53.569	29.872
58	Ser	9.20629	119.687	58.3944	60.4432
59	Asp	7.25796	115.797	49.5788	36.7834
60	Gly	7.20211	106.903	41.432	-
61	Asn	7.28059	117.975	50.6835	36.4284
62	Leu	7.95793	130.481	50.8377	41.502
63	Ile	8.5869	123.762	56.5035	40.0966
64	Ile	8.77896	122.703	57.8141	37.373
65	Tyr	8.74664	126.207	53.6851	40.5177
66	Asp	8.64285	118.146	49.1755	38.541
67	Asp	8.00759	115.362	52.4439	34.9425
68	Asn	8.06702	117.766	49.9699	36.1886
69	Asn	8.54411	114.005	52.4065	33.9474
70	Met	8.25922	117.468	51.5117	29.9543
71	Val	8.54055	123.647	61.0708	-
72	Val	9.04191	128.773	60.3031	30.6474
73	Trp	7.65879	120.324	55.1683	30.8114
74	Gly	6.79756	112.409	42.8941	-
75	Ser	8.41664	115.334	56.7178	-
76	Asp	7.9818	118.256	50.5967	32.9595
77	Cys	6.8314	116.452	52.2915	37.0874
78	Trp	8.03572	126.898	53.7816	28.9284
79	Gly	8.87273	108.667	41.0738	-
80	Asn	8.27359	118.226	50.5552	36.001
81	Asn	8.78422	120.035	52.1418	36.4909
82	Gly	9.175	113.414	44.5329	-
83	Thr	8.15083	121.196	60.9203	67.4635
84	Tyr	8.55121	123.133	53.5731	39.4301
85	Ala	8.8321	119.922	48.0273	17.4521
86	Leu	9.40363	126.621	51.56	40.2387
87	Val	9.45835	127.171	58.1656	32.6585
88	Leu	8.77527	128.134	51.4428	39.688
89	Gln	8.81323	126.013	52.8736	27.443
90	Gln	8.85552	118.541	55.9689	25.558
91	Asp	7.62592	114.376	50.0082	36.5456
92	Gly	7.79881	110.199	41.0151	-
93	Leu	7.22372	121.526	52.4039	39.1472
94	Phe	7.13336	118.415	51.1908	37.1392
95	Val	8.48976	124.808	57.9365	33.8976
96	Ile	9.00976	124.388	57.9308	36.7478
97	Tyr	9.72589	127.862	54.5184	40.3361
98	Gly	8.47113	105.358	43.9471	-
99	Pro	-	-	59.7196	29.4743
100	Val	7.9022	121.722	63.0467	29.5027
101	Leu	9.5653	131.45	53.9156	41.4337
102	Trp	7.21099	118.024	51.4705	-
103	Pro	-	-	59.0682	28.5665
104	Leu	8.26236	123.439	50.5161	38.5179
105	Gly	8.41605	115.595	43.2146	-
106	Leu	8.39972	125.906	54.4342	38.8558
107	Asn	8.03133	113.64	50.4378	36.481
108	Gly	8.08981	108.394	43.1902	-
109	Cys	8.64035	120.144	50.045	37.0633
110	Arg	8.92894	130.29	56.4148	28.0715
111	Ser	7.82997	116.499	55.5681	61.1556
112	Leu	8.03775	124.04	52.6524	39.7165
113	Asn	7.94916	122.354	50.9875	-

## Sheet: S1B
Table S1 B Chemical shift assignment of NBS at pH 3.0
Number	Residue	HN	N	Ca	Cb
1	Asp	9.20577	123.106	51.8081	38.5901
2	Asn	8.97253	115.93	50.683	35.51
3	Val	7.42588	118.08	57.4532	33.2821
4	Leu	9.27126	130.072	51.2028	44.6722
5	Leu	8.4219	124.892	50.59	40.4356
6	Ser	8.30041	113.991	57.9436	61.3585
7	Gly	9.20935	110.405	42.3292	-
8	Gln	8.46084	119.915	52.5501	27.7506
9	Thr	8.32019	115.886	58.6802	69.2662
10	Leu	9.55545	130.642	50.4726	41.9874
11	His	8.64498	123.328	53.9505	26.746
12	Ala	8.23336	120.168	51.9276	17.0889
13	Asp	9.8239	118.496	53.5671	35.7943
14	His	8.42679	117.52	52.9721	27.157
15	Ser	8.29262	111.351	55.5025	64.0985
16	Leu	8.98559	121.527	50.7791	42.0461
17	Gln	8.42295	120.043	52.6589	30.6105
18	Ala	8.71459	126.969	49.5175	19.0416
19	Gly	8.99582	112.981	44.4438	-
20	Ala	9.08042	129.859	50.0217	16.862
21	Tyr	8.64164	118.765	55.5721	38.2882
22	Thr	8.81753	117.066	58.4736	70.0844
23	Leu	9.22987	128.395	50.9505	44.5477
24	Thr	9.4695	123.632	59.2105	69.8206
25	Ile	7.61964	122.978	51.8372	37.3698
26	Gln	8.47277	126.993	52.8428	-
27	Asn	-	-	-	-
28	Lys	-	-	-	-
29	Cys	-	-	-	-
30	Asn	-	-	48.9476	36.1595
31	Leu	7.91669	130.24	50.857	40.7106
32	Val	8.76245	123.974	58.463	32.6655
33	Lys	9.12142	126.62	51.414	34.783
34	Tyr	9.88199	126.416	53.6317	39.4463
35	Gln	9.23245	120.61	51.6072	29.047
36	Asn	9.62458	126.751	52.3013	35.1711
37	Gly	8.52685	102.257	42.9614	-
38	Arg	7.98724	121.379	51.8672	29.1601
39	Gln	9.25233	127.8	55.0457	25.313
40	Ile	9.08142	120.581	58.2549	38.0758
41	Trp	8.01509	123.584	56.1162	29.522
42	Ala	6.67633	126.207	48.3237	19.871
43	Ser	8.26247	113.045	57.1041	60.1916
44	Asn	7.818	117.124	51.0105	32.9349
45	Thr	7.56851	106.919	57.0253	64.206
46	Asp	7.45942	119.508	53.0929	38.7856
47	Arg	-	-	-	-
48	Arg	-	-	-	-
49	Gly	-	-	42.9045	-
50	Ser	8.86588	113.47	54.8211	63.1034
51	Gly	8.25508	114.446	45.1202	-
52	Cys	-	-	-	-
53	Arg	-	-	50.956	-
54	Leu	8.68882	123.08	50.3561	44.538
55	Thr	9.40418	122.495	58.3724	69.2481
56	Leu	7.04708	126.883	50.0348	41.8122
57	Leu	9.0576	126.645	52.179	39.5287
58	Ser	8.87888	116.874	58.4896	60.1285
59	Asp	7.15498	114.923	48.9591	35.3672
60	Gly	7.39498	108.105	41.4974	-
61	Asn	7.03353	116.991	50.4583	36.5209
62	Leu	7.68796	130.201	50.8331	42.0563
63	Val	8.56301	123.481	58.1378	34.4383
64	Ile	8.67677	123.029	57.59	37.8254
65	Tyr	8.35373	124.876	52.877	40.502
66	Asp	8.3854	118.068	50.1668	39.7
67	His	8.11474	113.313	55.3136	25.3476
68	Asn	7.72867	118.116	49.7628	36.289
69	Asn	8.3539	113.343	52.4564	33.7522
70	Asn	8.71421	117.092	50.8307	36.0924
71	Asp	8.85632	121.894	49.9575	-
72	Val	-	-	60.5972	-
73	Trp	7.78056	120.179	55.4744	30.2728
74	Gly	6.47041	112.068	43.4319	-
75	Ser	8.33038	115.159	56.7119	61.3818
76	Ala	7.98827	121.03	49.5695	12.9866
77	Cys	6.75056	115.037	51.2772	34.0137
78	Trp	7.4653	125.392	52.7615	28.8929
79	Gly	8.98448	110.456	40.9541	-
80	Asp	8.23336	119.861	51.4061	37.6973
81	Asn	8.82681	120.514	52.0943	36.2076
82	Gly	8.89435	113.59	44.9481	-
83	Lys	7.95308	126.68	54.3597	32.6661
84	Tyr	8.3446	119.181	53.8304	40.8621
85	Ala	8.84093	121.568	48.5243	18.1394
86	Leu	9.29754	126.046	51.358	40.7947
87	Val	9.51942	126.836	57.8265	32.8721
88	Leu	8.86311	128.055	51.634	40.0075
89	Gln	8.75878	125.287	52.4061	27.0806
90	Lys	8.76758	117.662	56.2897	29.7352
91	Asp	7.44734	114.525	50.3267	37.1089
92	Gly	7.82709	110.824	40.875	-
93	Arg	7.45657	120.367	53.6945	27.966
94	Phe	7.55928	118.375	51.44	37.6093
95	Val	8.47225	124.052	58.3944	33.7482
96	Ile	9.40213	125.517	58.141	36.7807
97	Tyr	9.6279	127.062	54.5102	40.0216
98	Gly	8.21494	105.397	43.6699	-
99	Pro	-	-	59.6649	30.0163
100	Val	7.84215	120.505	63.1625	29.9067
101	Leu	9.65006	129.512	53.71	41.0516
102	Trp	7.3843	115.9	54.1821	31.4739
103	Ser	6.5677	118.577	54.2146	63.0572
104	Leu	6.85593	118.538	52.851	39.7396
105	Gly	7.97148	111.604	41.4505	-
106	Pro	-	-	61.0728	28.8498
107	Asn	8.85049	118.116	51.1969	35.0163
108	Gly	7.50952	104.695	43.9626	-
109	Cys	8.29173	118.404	51.5418	35.2074
110	Arg	9.01457	129.264	53.9606	27.1555
111	Arg	7.58815	121.62	52.8288	28.0833
112	Val	8.16376	122.342	59.8535	29.7103
113	Asn	8.39533	122.564	50.51	36.4562
114	Gly	8.23058	110.111	42.8164	-
